# Supplementary material for: Health Care for People Who Are Incarcerated: Teaching Third-Year Medical Students About Rights, Challenges, and Avenues of Advocacy
Source: MedEdPORTAL. 2024 Nov 7;20:11464. doi: 10.15766/mep_2374-8265.11464 (PMC11540842; doi:10.15766/mep_2374-8265.11464)
Supplement: Supplementary file 1 — Basics of Health Care for Incarcerated Patients.pptxFacilitator Guide.docxPretraining Session Evaluation.docxPosttraining Session Evaluation.docx [file mep_2374-8265.11464-s001.zip]

Archive with 5 entries (5 files):
- A. Basics of Health Care for Incarcerated Patients.pptx
- B. Facilitator Guide.docx
- C. Pretraining Session Evaluation.docx
- D. Posttraining Session Evaluation.docx
- _Educational Summary Report_11464.pdf
